# Supplementary material for: The effect of dexmedetomidine in mechanically ventilated patients with sepsis and septic shock: a meta-analysis of randomized controlled trials
Source: Ann Med. 2026 Mar 17;58(1):2643971. doi: 10.1080/07853890.2026.2643971 (PMC13003857; doi:10.1080/07853890.2026.2643971)
Supplement: Supplemental Material [file IANN_A_2643971_SM3571.zip]

Archive with 9 entries (8 files):
- suppl_data/
- suppl_data/Legends for supplementary material.docx
- suppl_data/Sfile 2 Search strategies.docx
- suppl_data/Sfile 3.docx
- suppl_data/sfile1 PRISMA.docx
- suppl_data/Sfile4 publication.docx
- suppl_data/sfile5 mortime.tif
- suppl_data/Sfile6 sub.docx
- suppl_data/Sfile7 sen.docx
